# Supplementary material for: Fermented Apple Juice Reduces the Susceptibility of Offspring Mice to Food Allergy Exacerbated by Maternal High-Fat Diet
Source: Nutrients. 2025 Jun 4;17(11):1927. doi: 10.3390/nu17111927 (PMC12157162; doi:10.3390/nu17111927)
Supplement: Supplementary file 1 [file nutrients-17-01927-s001.zip]

Archive with 1 entries (1 files):
- nutrients-3668697-supplementary.pdf
